# Supplementary material for: Individualized Biological Age as a Predictor of Disease: Korean Genome and Epidemiology Study (KoGES) Cohort
Source: J Pers Med. 2022 Mar 21;12(3):505. doi: 10.3390/jpm12030505 (PMC8955355; doi:10.3390/jpm12030505)
Supplement: Supplementary file 1 [file jpm-12-00505-s001.zip]

Archive with 1 entries (1 files):
- jpm-1607629-supplementary.pdf
